# Supplementary material for: Abatacept and the risk of malignancy: a meta-analysis across disease indications
Source: Rheumatology (Oxford). 2025 Feb 24;64(6):3280–7. doi: 10.1093/rheumatology/keaf114 (PMC12107056; doi:10.1093/rheumatology/keaf114)
Supplement: keaf114_Supplementary_Data [file keaf114_supplementary_data.zip]

Archive with 3 entries (2 files):
- keaf114_Supplementary_Data/
- keaf114_Supplementary_Data/rhe-24-2612-File004.docx
- keaf114_Supplementary_Data/rhe-24-2612-File005.docx
